# Supplementary material for: Functional and spatial proteomics profiling reveals intra- and intercellular signaling crosstalk in colorectal cancer
Source: iScience. 2023 Nov 4;26(12):108399. doi: 10.1016/j.isci.2023.108399 (PMC10692669; doi:10.1016/j.isci.2023.108399)
Supplement: Table S1. Clinical information and CMS/iCMS predictions, related to Figures 1, 2B, and 2C [file mmc2.xlsx]

## Sheet: S1_clinical_information
code	gender	age	material	classification	organ	UICC	grade	KRAS	NRAS	BRAF	HER2	stadium	perturbation experiments	neoadjuvant therapy	therapy
CRC01	male	75	colon carcinoma	MSI	ascending colon	I	GII	wt	wt	wt	neg	GII, UICC I, pT2 N0 M0 R0 V0 R0, Pn0		no
CRC02	male	73	rectal carcinoma	MSS	rectum	I	GII	wt	wt	wt	neg	GII, UICC I, pT1 N0 M0 R0 V0 L0 Pn0	x	no
CRC03	female	45	colon carcinoma	MSS	descending colon	IIIb	GII	wt	wt	wt	neg	GII, UICC IIIb, pT3 N1a M0 R0, V0, L0, Pn0, budding	x	no
CRC04	male	80	colon carcinoma	MSS	descending colon	IIa	GII	wt	wt	wt	neg	GII, UICC IIa, pT3, pN0, M0, L0, V0, Pn0, R0	x	no
CRC11	female	65	rectal carcinoma	MSS	rectum	IIa	GII	x	x	wt	neg	GII, UICC IIa, pT3, pN0, M0, L0, V0, Pn0, R0		no
CRC12	male	72	colon carcinoma	MSS	colon transversum	IIa	GIII	wt	wt	wt	neg	GIII, UICC IIa, pT3, N0, M0, L0, V0, Pn0, R0		no
CRC13	female	90	colon carcinoma	MSI	colon sigmoideum	IIIc	GII	wt	wt	mut	x	GII, UICC IIIc, pT4b, pN1b, M0, L0, V0, Pn0, R0	x	no
CRC15	male	82	rectal carcinoma	MSS	rectum	IIIa	GII	wt	wt	wt	neg	GII, UICC IIIa, pT2, pN1a, M0, L0, V0, Pn0, R0		no
CRC17	male	75	colon carcinoma	MSS	colon sigmoideum	IIIb	GII	mut	wt	wt	neg	GII, UICC IIIb, pT3, pN1b, M0, L0, V0, Pn0, R0		no
CRC18	female	74	colon carcinoma	MSS	colon sigmoideum	I	GII	mut	wt	wt	neg	GII, UICC I, pT2, pN0, M0, L0, V0, Pn0, R0		no
CRC19	female	78	colon carcinoma	MSI	ascending colon	IIa	GII	wt	wt	mut	neg	GII, UICC IIa, pT3, pN0, M0, L0, V0, Pn0, R0		no
CRC20	female	75	colon carcinoma	MSS	ascending colon	I	GII	mut	wt	wt	neg	GII, UICC I, pT1, pN0, M0, L0, V0, Pn0, R0		no
CRC21	female	65	colon carcinoma	MSS	colon sigmoideum	IIIb	GII	wt	wt	wt	neg	GII, UICC IIIb, pT3, pN1b, M0, L0, V1, Pn0, R0		no
CRC22	male	87	colon carcinoma	MSI	ascending colon	IIa	GIII	wt	wt	mut	neg	GIII, UICC IIa, pT3, pN0, M0, L0, V0, Pn0, R0		no
CRC26	male	57	colon carcinoma	MSS	colon sigmoideum	IV	GII	wt	wt	wt	neg	GII, UICC IV, ypT2, pN2b, M1a (hep), L1, V1, Pn0, R0	x	yes	FOLFOX and Cetuximab
CRC26LM	male	57	liver metastasis	MSS	liver	IV	GII	wt	wt	wt	neg	GII, UICC IV, ypT2, pN2b, M1a (hep), L1, V1, Pn0, R0	x	yes	FOLFOX and Cetuximab

## Sheet: S1_CMS_iCMS
organoid	CMS_prediction	d.CMS1	d.CMS2	d.CMS3	d.CMS4	CMS_p.value	CMS_FDR	iCMS_prediction	d.iCMS2	d.iCMS3	iCMS_p.value	iCMS_FDR
CRC01	CMS1	0.570075	0.686511	0.603835	0.630174	0.001	0.00158974	iCMS3	0.875429	0.483347	0.001	0.00112727
CRC02	CMS2	0.793295	0.625305	0.739315	0.722831	0.001	0.00158974	iCMS2	0.526867	0.849948	0.001	0.00112727
CRC03	CMS2	0.750682	0.657437	0.716803	0.695819	0.012987	0.0161039	iCMS2	0.638367	0.769732	0.001	0.00112727
CRC04	CMS2	0.709646	0.634305	0.717711	0.634663	0.001	0.00158974	iCMS2	0.516502	0.856286	0.001	0.00112727
CRC11	NA	0.766519	0.681218	0.768533	0.701939	0.517483	0.534732	iCMS2	0.616616	0.787264	0.001	0.00112727
CRC12	CMS1	0.638494	0.727904	0.724595	0.67983	0.001998	0.00281537	NA	0.716441	0.697647	0.488511	0.49652
CRC13	CMS1	0.578409	0.826897	0.686798	0.760792	0.001	0.00158974	iCMS3	0.890158	0.455653	0.001	0.00112727
CRC15	CMS2	0.70496	0.654158	0.738108	0.721096	0.001	0.00158974	iCMS2	0.603895	0.797064	0.001	0.00112727
CRC17	CMS1	0.575188	0.754169	0.619329	0.666164	0.001	0.00158974	iCMS3	0.889488	0.456958	0.001	0.00112727
CRC18	NA	0.698494	0.674807	0.690322	0.716966	0.0639361	0.0747931	iCMS2	0.666755	0.745277	0.003996	0.00427159
CRC19	CMS1	0.636245	0.822134	0.7089	0.78312	0.001	0.00158974	iCMS3	0.883296	0.468815	0.001	0.00112727
CRC20	CMS4	0.704269	0.706209	0.736617	0.628191	0.001	0.00158974	iCMS2	0.641453	0.767163	0.001	0.00112727
CRC21	NA	0.763968	0.709359	0.726893	0.674013	0.0709291	0.0814371	iCMS2	0.64026	0.768158	0.001	0.00112727
CRC22	CMS1	0.59658	0.830567	0.700226	0.787881	0.001	0.00158974	iCMS3	0.893561	0.448942	0.001	0.00112727
CRC26	CMS2	0.76215	0.636741	0.671836	0.682635	0.001	0.00158974	iCMS2	0.667404	0.744696	0.001998	0.00221207
CRC26LM	NA	0.758575	0.688458	0.749888	0.735039	0.673327	0.684365	iCMS2	0.604288	0.796766	0.001	0.00112727
