# Supplementary material for: Functional and spatial proteomics profiling reveals intra- and intercellular signaling crosstalk in colorectal cancer
Source: iScience. 2023 Nov 4;26(12):108399. doi: 10.1016/j.isci.2023.108399 (PMC10692669; doi:10.1016/j.isci.2023.108399)
Supplement: Table S2. Coding mutations in inhibitor targets and gene fusions, related to Figure 2A [file mmc3.xlsx]

## Sheet: S2_coding_mutations_in_inhibito
PatientID	Gene	feature	feature_type	variant_type	variant	chrom	pos	inhibitor
CRC01	PIK3CA	Transcript	ENST00000263967.4	inframe_deletion	PIK3CA: inframe_deletion (p.E109-)	chr3	179199149	PI3Ki
CRC01	PIK3CA	Transcript	ENST00000468036.1	inframe_deletion	PIK3CA: inframe_deletion (p.E109-)	chr3	179199149	PI3Ki
CRC01	PIK3CA	Transcript	ENST00000643187.1	inframe_deletion	PIK3CA: inframe_deletion (p.E109-)	chr3	179199149	PI3Ki
CRC01	PIK3CA	Transcript	ENST00000675786.1	inframe_deletion&NMD_transcript_variant	PIK3CA: inframe_deletion&NMD_transcript_variant (p.E109-)	chr3	179199149	PI3Ki
CRC01	PIK3CA	Transcript	ENST00000263967.4	missense_variant	PIK3CA: missense_variant (p.P449S)	chr3	179210279	PI3Ki
CRC01	PIK3CA	Transcript	ENST00000643187.1	missense_variant	PIK3CA: missense_variant (p.P449S)	chr3	179210279	PI3Ki
CRC01	PIK3CA	Transcript	ENST00000675786.1	missense_variant&NMD_transcript_variant	PIK3CA: missense_variant&NMD_transcript_variant (p.P449S)	chr3	179210279	PI3Ki
CRC01	FLT4	Transcript	ENST00000261937.11	missense_variant	FLT4: missense_variant (p.R477W)	chr5	180624054	TAKi
CRC01	FLT4	Transcript	ENST00000393347.7	missense_variant	FLT4: missense_variant (p.R477W)	chr5	180624054	TAKi
CRC01	FLT4	Transcript	ENST00000502649.5	missense_variant	FLT4: missense_variant (p.R477W)	chr5	180624054	TAKi
CRC02	KDR	Transcript	ENST00000263923.5	missense_variant	KDR: missense_variant (p.M314V)	chr4	55113340	BRAFi
CRC02	KDR	Transcript	ENST00000263923.5	missense_variant	KDR: missense_variant (p.M314V)	chr4	55113340	TAKi
CRC02	SRC	Transcript	ENST00000358208.8	missense_variant	SRC: missense_variant (p.A57V)	chr20	37384323	BRAFi
CRC02	SRC	Transcript	ENST00000373558.2	missense_variant	SRC: missense_variant (p.A57V)	chr20	37384323	BRAFi
CRC02	SRC	Transcript	ENST00000373567.6	missense_variant	SRC: missense_variant (p.A57V)	chr20	37384323	BRAFi
CRC02	SRC	Transcript	ENST00000373578.7	missense_variant	SRC: missense_variant (p.A57V)	chr20	37384323	BRAFi
CRC03	PIK3CA	Transcript	ENST00000263967.4	missense_variant	PIK3CA: missense_variant (p.E365K)	chr3	179204536	PI3Ki
CRC03	PIK3CA	Transcript	ENST00000643187.1	missense_variant	PIK3CA: missense_variant (p.E365K)	chr3	179204536	PI3Ki
CRC03	PIK3CA	Transcript	ENST00000675786.1	missense_variant&NMD_transcript_variant	PIK3CA: missense_variant&NMD_transcript_variant (p.E365K)	chr3	179204536	PI3Ki
CRC04	FLT4	Transcript	ENST00000261937.11	missense_variant	FLT4: missense_variant (p.E654K)	chr5	180621602	TAKi
CRC04	FLT4	Transcript	ENST00000393347.7	missense_variant	FLT4: missense_variant (p.E654K)	chr5	180621602	TAKi
CRC04	FLT4	Transcript	ENST00000502649.5	missense_variant	FLT4: missense_variant (p.E654K)	chr5	180621602	TAKi
CRC04	SRC	Transcript	ENST00000358208.8	missense_variant	SRC: missense_variant (p.D496G)	chr20	37403255	BRAFi
CRC04	SRC	Transcript	ENST00000373558.2	missense_variant	SRC: missense_variant (p.D502G)	chr20	37403255	BRAFi
CRC04	SRC	Transcript	ENST00000373567.6	missense_variant	SRC: missense_variant (p.D496G)	chr20	37403255	BRAFi
CRC04	SRC	Transcript	ENST00000373578.7	missense_variant	SRC: missense_variant (p.D496G)	chr20	37403255	BRAFi
CRC13	IKBKE	Transcript	ENST00000578328.6	frameshift_variant	IKBKE: frameshift_variant (p.A346X)	chr1	206478986	TBKi
CRC13	IKBKE	Transcript	ENST00000581977.7	frameshift_variant	IKBKE: frameshift_variant (p.A346X)	chr1	206478986	TBKi
CRC13	IKBKE	Transcript	ENST00000584998.5	frameshift_variant	IKBKE: frameshift_variant (p.A261X)	chr1	206478986	TBKi
CRC13	MAP4K4	Transcript	ENST00000302217.9	frameshift_variant	MAP4K4: frameshift_variant (p.K470X)	chr2	101867261	BRAFi
CRC13	MAP4K4	Transcript	ENST00000324219.8	frameshift_variant	MAP4K4: frameshift_variant (p.K718X)	chr2	101867261	BRAFi
CRC13	MAP4K4	Transcript	ENST00000347699.8	frameshift_variant	MAP4K4: frameshift_variant (p.K725X)	chr2	101867261	BRAFi
CRC13	MAP4K4	Transcript	ENST00000350198.8	frameshift_variant	MAP4K4: frameshift_variant (p.K640X)	chr2	101867261	BRAFi
CRC13	MAP4K4	Transcript	ENST00000350878.8	frameshift_variant	MAP4K4: frameshift_variant (p.K695X)	chr2	101867261	BRAFi
CRC13	MAP4K4	Transcript	ENST00000413150.6	frameshift_variant	MAP4K4: frameshift_variant (p.K640X)	chr2	101867261	BRAFi
CRC13	MAP4K4	Transcript	ENST00000417294.5	frameshift_variant	MAP4K4: frameshift_variant (p.K656X)	chr2	101867261	BRAFi
CRC13	MAP4K4	Transcript	ENST00000421882.5	frameshift_variant	MAP4K4: frameshift_variant (p.K542X)	chr2	101867261	BRAFi
CRC13	MAP4K4	Transcript	ENST00000425019.5	frameshift_variant	MAP4K4: frameshift_variant (p.K694X)	chr2	101867261	BRAFi
CRC13	MAP4K4	Transcript	ENST00000456652.5	frameshift_variant	MAP4K4: frameshift_variant (p.K524X)	chr2	101867261	BRAFi
CRC13	MAP4K4	Transcript	ENST00000625522.2	frameshift_variant	MAP4K4: frameshift_variant (p.K803X)	chr2	101867261	BRAFi
CRC13	MAP4K4	Transcript	ENST00000627726.2	frameshift_variant	MAP4K4: frameshift_variant (p.K525X)	chr2	101867261	BRAFi
CRC13	MAP4K4	Transcript	ENST00000634702.1	frameshift_variant	MAP4K4: frameshift_variant (p.K640X)	chr2	101867261	BRAFi
CRC13	CSF1R	Transcript	ENST00000515068.1	missense_variant&NMD_transcript_variant	CSF1R: missense_variant&NMD_transcript_variant (p.P20H)	chr5	150061610	BRAFi
CRC13	BRAF	Transcript	ENST00000288602.11	missense_variant	BRAF: missense_variant (p.V640E)	chr7	140753336	BRAFi
CRC13	BRAF	Transcript	ENST00000479537.6	missense_variant&NMD_transcript_variant	BRAF: missense_variant&NMD_transcript_variant (p.V157E)	chr7	140753336	BRAFi
CRC13	BRAF	Transcript	ENST00000496384.7	missense_variant	BRAF: missense_variant (p.V600E)	chr7	140753336	BRAFi
CRC13	BRAF	Transcript	ENST00000644650.1	missense_variant&NMD_transcript_variant	BRAF: missense_variant&NMD_transcript_variant (p.V299E)	chr7	140753336	BRAFi
CRC13	BRAF	Transcript	ENST00000644969.2	missense_variant	BRAF: missense_variant (p.V640E)	chr7	140753336	BRAFi
CRC13	BRAF	Transcript	ENST00000646891.1	missense_variant	BRAF: missense_variant (p.V600E)	chr7	140753336	BRAFi
CRC13	PTK2	Transcript	ENST00000521986.5	missense_variant	PTK2: missense_variant (p.H79R)	chr8	140770733	BRAFi
CRC13	PIK3C3	Transcript	ENST00000585528.5	frameshift_variant	PIK3C3: frameshift_variant (p.V165X)	chr18	41970458	PI3Ki
CRC13	PIK3C3	Transcript	ENST00000586545.5	frameshift_variant	PIK3C3: frameshift_variant (p.V178X)	chr18	41970458	PI3Ki
CRC17	KDR	Transcript	ENST00000263923.5	missense_variant	KDR: missense_variant (p.V216I)	chr4	55114886	BRAFi
CRC17	KDR	Transcript	ENST00000263923.5	missense_variant	KDR: missense_variant (p.V216I)	chr4	55114886	TAKi
CRC17	CSK	Transcript	ENST00000220003.13	splice_donor_variant	CSK: splice_donor_variant	chr15	74800923	BRAFi
CRC17	CSK	Transcript	ENST00000439220.6	splice_donor_variant	CSK: splice_donor_variant	chr15	74800923	BRAFi
CRC17	CSK	Transcript	ENST00000564216.5	splice_donor_variant&non_coding_transcript_variant	CSK: splice_donor_variant&non_coding_transcript_variant	chr15	74800923	BRAFi
CRC17	CSK	Transcript	ENST00000566464.5	splice_donor_variant&non_coding_transcript_variant	CSK: splice_donor_variant&non_coding_transcript_variant	chr15	74800923	BRAFi
CRC17	CSK	Transcript	ENST00000567135.5	splice_donor_variant&non_coding_transcript_variant	CSK: splice_donor_variant&non_coding_transcript_variant	chr15	74800923	BRAFi
CRC17	CSK	Transcript	ENST00000567571.5	splice_donor_variant	CSK: splice_donor_variant	chr15	74800923	BRAFi
CRC17	CSK	Transcript	ENST00000568329.5	splice_donor_variant&non_coding_transcript_variant	CSK: splice_donor_variant&non_coding_transcript_variant	chr15	74800923	BRAFi
CRC19	PIK3CD	Transcript	ENST00000361110.6	inframe_deletion	PIK3CD: inframe_deletion (p.K373-)	chr1	9718894	PI3Ki
CRC19	PIK3CD	Transcript	ENST00000377346.9	inframe_deletion	PIK3CD: inframe_deletion (p.K408-)	chr1	9718894	PI3Ki
CRC19	PIK3CD	Transcript	ENST00000536656.5	inframe_deletion	PIK3CD: inframe_deletion (p.K373-)	chr1	9718894	PI3Ki
CRC19	PIK3CD	Transcript	ENST00000543390.2	inframe_deletion	PIK3CD: inframe_deletion (p.K373-)	chr1	9718894	PI3Ki
CRC19	PIK3CD	Transcript	ENST00000628140.2	inframe_deletion	PIK3CD: inframe_deletion (p.K373-)	chr1	9718894	PI3Ki
CRC19	PIK3CD	Transcript	ENST00000361110.6	missense_variant&splice_region_variant	PIK3CD: missense_variant&splice_region_variant (p.R676H)	chr1	9721587	PI3Ki
CRC19	PIK3CD	Transcript	ENST00000377346.9	missense_variant&splice_region_variant	PIK3CD: missense_variant&splice_region_variant (p.R652H)	chr1	9721587	PI3Ki
CRC19	PIK3CD	Transcript	ENST00000536656.5	missense_variant&splice_region_variant	PIK3CD: missense_variant&splice_region_variant (p.R676H)	chr1	9721587	PI3Ki
CRC19	PIK3CD	Transcript	ENST00000543390.2	missense_variant&splice_region_variant	PIK3CD: missense_variant&splice_region_variant (p.R676H)	chr1	9721587	PI3Ki
CRC19	PIK3CD	Transcript	ENST00000628140.2	missense_variant&splice_region_variant	PIK3CD: missense_variant&splice_region_variant (p.R676H)	chr1	9721587	PI3Ki
CRC19	MTOR	Transcript	ENST00000361445.9	missense_variant	MTOR: missense_variant (p.G332R)	chr1	11247941	mTORi
CRC19	MTOR	Transcript	ENST00000361445.9	missense_variant	MTOR: missense_variant (p.G332R)	chr1	11247941	PI3Ki
CRC19	PDGFRB	Transcript	ENST00000520579.5	frameshift_variant&NMD_transcript_variant	PDGFRB: frameshift_variant&NMD_transcript_variant (p.P214X)	chr5	150134739	TAKi
CRC19	BRAF	Transcript	ENST00000288602.11	missense_variant	BRAF: missense_variant (p.V640E)	chr7	140753336	BRAFi
CRC19	BRAF	Transcript	ENST00000479537.6	missense_variant&NMD_transcript_variant	BRAF: missense_variant&NMD_transcript_variant (p.V157E)	chr7	140753336	BRAFi
CRC19	BRAF	Transcript	ENST00000496384.7	missense_variant	BRAF: missense_variant (p.V600E)	chr7	140753336	BRAFi
CRC19	BRAF	Transcript	ENST00000644650.1	missense_variant&NMD_transcript_variant	BRAF: missense_variant&NMD_transcript_variant (p.V299E)	chr7	140753336	BRAFi
CRC19	BRAF	Transcript	ENST00000644969.2	missense_variant	BRAF: missense_variant (p.V640E)	chr7	140753336	BRAFi
CRC19	BRAF	Transcript	ENST00000646891.1	missense_variant	BRAF: missense_variant (p.V600E)	chr7	140753336	BRAFi
CRC19	BRAF	Transcript	ENST00000288602.11	missense_variant	BRAF: missense_variant (p.R615I)	chr7	140754204	BRAFi
CRC19	BRAF	Transcript	ENST00000479537.6	missense_variant&NMD_transcript_variant	BRAF: missense_variant&NMD_transcript_variant (p.R132I)	chr7	140754204	BRAFi
CRC19	BRAF	Transcript	ENST00000496384.7	missense_variant	BRAF: missense_variant (p.R575I)	chr7	140754204	BRAFi
CRC19	BRAF	Transcript	ENST00000644650.1	missense_variant&NMD_transcript_variant	BRAF: missense_variant&NMD_transcript_variant (p.R274I)	chr7	140754204	BRAFi
CRC19	BRAF	Transcript	ENST00000644969.2	missense_variant	BRAF: missense_variant (p.R615I)	chr7	140754204	BRAFi
CRC19	BRAF	Transcript	ENST00000646891.1	missense_variant	BRAF: missense_variant (p.R575I)	chr7	140754204	BRAFi
CRC19	PRKDC	Transcript	ENST00000314191.7	missense_variant	PRKDC: missense_variant (p.C1335Y)	chr8	47890324	PI3Ki
CRC19	PRKDC	Transcript	ENST00000338368.7	missense_variant	PRKDC: missense_variant (p.C1335Y)	chr8	47890324	PI3Ki
CRC19	PTK2	Transcript	ENST00000340930.7	missense_variant	PTK2: missense_variant (p.L171F)	chr8	140846616	BRAFi
CRC19	PTK2	Transcript	ENST00000395218.3	missense_variant	PTK2: missense_variant (p.L171F)	chr8	140846616	BRAFi
CRC19	PTK2	Transcript	ENST00000517887.5	missense_variant	PTK2: missense_variant (p.L215F)	chr8	140846616	BRAFi
CRC19	PTK2	Transcript	ENST00000519419.5	missense_variant	PTK2: missense_variant (p.L215F)	chr8	140846616	BRAFi
CRC19	PTK2	Transcript	ENST00000519654.5	missense_variant	PTK2: missense_variant (p.L182F)	chr8	140846616	BRAFi
CRC19	PTK2	Transcript	ENST00000521059.5	missense_variant	PTK2: missense_variant (p.L171F)	chr8	140846616	BRAFi
CRC19	PTK2	Transcript	ENST00000522684.5	missense_variant	PTK2: missense_variant (p.L171F)	chr8	140846616	BRAFi
CRC19	PTK2	Transcript	ENST00000524357.5	missense_variant	PTK2: missense_variant (p.L86F)	chr8	140846616	BRAFi
CRC19	MAP2K1	Transcript	ENST00000307102.10	missense_variant	MAP2K1: missense_variant (p.A257V)	chr15	66485066	MEKi
CRC19	MAP2K1	Transcript	ENST00000566326.1	missense_variant	MAP2K1: missense_variant (p.A81V)	chr15	66485066	MEKi
CRC19	MAPK3	Transcript	ENST00000395199.7	frameshift_variant	MAPK3: frameshift_variant (p.G356GX)	chr16	30116843	MEKi
CRC22	PIK3CD	Transcript	ENST00000361110.6	missense_variant	PIK3CD: missense_variant (p.V92M)	chr1	9715673	PI3Ki
CRC22	PIK3CD	Transcript	ENST00000377346.9	missense_variant	PIK3CD: missense_variant (p.V92M)	chr1	9715673	PI3Ki
CRC22	PIK3CD	Transcript	ENST00000536656.5	missense_variant	PIK3CD: missense_variant (p.V92M)	chr1	9715673	PI3Ki
CRC22	PIK3CD	Transcript	ENST00000543390.2	missense_variant	PIK3CD: missense_variant (p.V92M)	chr1	9715673	PI3Ki
CRC22	PIK3CD	Transcript	ENST00000628140.2	missense_variant	PIK3CD: missense_variant (p.V92M)	chr1	9715673	PI3Ki
CRC22	MTOR	Transcript	ENST00000361445.9	missense_variant	MTOR: missense_variant (p.R604H)	chr1	11238593	mTORi
CRC22	MTOR	Transcript	ENST00000361445.9	missense_variant	MTOR: missense_variant (p.R604H)	chr1	11238593	PI3Ki
CRC22	PDGFRB	Transcript	ENST00000261799.9	missense_variant	PDGFRB: missense_variant (p.A848T)	chr5	150120932	TAKi
CRC22	FLT4	Transcript	ENST00000261937.11	missense_variant	FLT4: missense_variant (p.Y268H)	chr5	180629710	TAKi
CRC22	FLT4	Transcript	ENST00000393347.7	missense_variant	FLT4: missense_variant (p.Y268H)	chr5	180629710	TAKi
CRC22	FLT4	Transcript	ENST00000502649.5	missense_variant	FLT4: missense_variant (p.Y268H)	chr5	180629710	TAKi
CRC22	FLT4	Transcript	ENST00000619105.4	missense_variant	FLT4: missense_variant (p.Y268H)	chr5	180629710	TAKi
CRC22	PIK3CG	Transcript	ENST00000359195.3	missense_variant	PIK3CG: missense_variant (p.L862P)	chr7	106882163	PI3Ki
CRC22	PIK3CG	Transcript	ENST00000440650.6	missense_variant	PIK3CG: missense_variant (p.L862P)	chr7	106882163	PI3Ki
CRC22	PIK3CG	Transcript	ENST00000473541.5	missense_variant	PIK3CG: missense_variant (p.L135P)	chr7	106882163	PI3Ki
CRC22	PIK3CG	Transcript	ENST00000496166.6	missense_variant	PIK3CG: missense_variant (p.L862P)	chr7	106882163	PI3Ki
CRC22	BRAF	Transcript	ENST00000288602.11	missense_variant	BRAF: missense_variant (p.V640E)	chr7	140753336	BRAFi
CRC22	BRAF	Transcript	ENST00000479537.6	missense_variant&NMD_transcript_variant	BRAF: missense_variant&NMD_transcript_variant (p.V157E)	chr7	140753336	BRAFi
CRC22	BRAF	Transcript	ENST00000496384.7	missense_variant	BRAF: missense_variant (p.V600E)	chr7	140753336	BRAFi
CRC22	BRAF	Transcript	ENST00000644650.1	missense_variant&NMD_transcript_variant	BRAF: missense_variant&NMD_transcript_variant (p.V299E)	chr7	140753336	BRAFi
CRC22	BRAF	Transcript	ENST00000644969.2	missense_variant	BRAF: missense_variant (p.V640E)	chr7	140753336	BRAFi
CRC22	BRAF	Transcript	ENST00000646891.1	missense_variant	BRAF: missense_variant (p.V600E)	chr7	140753336	BRAFi
CRC22	PRKDC	Transcript	ENST00000314191.7	missense_variant	PRKDC: missense_variant (p.R2596C)	chr8	47836503	PI3Ki
CRC22	PRKDC	Transcript	ENST00000338368.7	missense_variant	PRKDC: missense_variant (p.R2596C)	chr8	47836503	PI3Ki
CRC22	PRKDC	Transcript	ENST00000314191.7	missense_variant&splice_region_variant	PRKDC: missense_variant&splice_region_variant (p.T874A)	chr8	47914062	PI3Ki
CRC22	PRKDC	Transcript	ENST00000338368.7	missense_variant&splice_region_variant	PRKDC: missense_variant&splice_region_variant (p.T874A)	chr8	47914062	PI3Ki
CRC22	PRKDC	Transcript	ENST00000314191.7	frameshift_variant	PRKDC: frameshift_variant (p.I166X)	chr8	47954349	PI3Ki
CRC22	PRKDC	Transcript	ENST00000338368.7	frameshift_variant	PRKDC: frameshift_variant (p.I166X)	chr8	47954349	PI3Ki
CRC22	TBK1	Transcript	ENST00000331710.10	missense_variant	TBK1: missense_variant (p.E100D)	chr12	64464405	TBKi
CRC22	TBK1	Transcript	ENST00000538890.5	missense_variant	TBK1: missense_variant (p.E100D)	chr12	64464405	TBKi
CRC22	TBK1	Transcript	ENST00000539810.1	missense_variant	TBK1: missense_variant (p.E48D)	chr12	64464405	TBKi
CRC22	TBK1	Transcript	ENST00000650708.1	missense_variant&NMD_transcript_variant	TBK1: missense_variant&NMD_transcript_variant (p.E59D)	chr12	64464405	TBKi
CRC22	TBK1	Transcript	ENST00000650762.1	missense_variant	TBK1: missense_variant (p.E48D)	chr12	64464405	TBKi
CRC22	TBK1	Transcript	ENST00000650790.1	missense_variant	TBK1: missense_variant (p.E100D)	chr12	64464405	TBKi
CRC22	TBK1	Transcript	ENST00000650997.1	missense_variant&NMD_transcript_variant	TBK1: missense_variant&NMD_transcript_variant (p.E100D)	chr12	64464405	TBKi
CRC22	TBK1	Transcript	ENST00000651014.1	missense_variant	TBK1: missense_variant (p.E48D)	chr12	64464405	TBKi
CRC22	TBK1	Transcript	ENST00000651262.1	missense_variant&NMD_transcript_variant	TBK1: missense_variant&NMD_transcript_variant (p.E100D)	chr12	64464405	TBKi
CRC22	TBK1	Transcript	ENST00000651878.1	missense_variant&NMD_transcript_variant	TBK1: missense_variant&NMD_transcript_variant (p.E100D)	chr12	64464405	TBKi
CRC22	TBK1	Transcript	ENST00000652389.1	missense_variant&NMD_transcript_variant	TBK1: missense_variant&NMD_transcript_variant (p.E100D)	chr12	64464405	TBKi
CRC22	TBK1	Transcript	ENST00000652537.1	missense_variant&NMD_transcript_variant	TBK1: missense_variant&NMD_transcript_variant (p.E100D)	chr12	64464405	TBKi
CRC22	TBK1	Transcript	ENST00000652657.1	missense_variant	TBK1: missense_variant (p.E100D)	chr12	64464405	TBKi
CRC22	TBK1	Transcript	ENST00000676469.1	missense_variant	TBK1: missense_variant (p.E53D)	chr12	64464405	TBKi
CRC22	TBK1	Transcript	ENST00000676809.1	missense_variant&NMD_transcript_variant	TBK1: missense_variant&NMD_transcript_variant (p.E100D)	chr12	64464405	TBKi
CRC22	TBK1	Transcript	ENST00000676912.1	missense_variant	TBK1: missense_variant (p.E48D)	chr12	64464405	TBKi
CRC22	TBK1	Transcript	ENST00000676930.1	missense_variant	TBK1: missense_variant (p.E100D)	chr12	64464405	TBKi
CRC22	TBK1	Transcript	ENST00000677499.1	missense_variant&NMD_transcript_variant	TBK1: missense_variant&NMD_transcript_variant (p.E100D)	chr12	64464405	TBKi
CRC22	TBK1	Transcript	ENST00000677632.1	missense_variant	TBK1: missense_variant (p.E100D)	chr12	64464405	TBKi
CRC22	TBK1	Transcript	ENST00000677641.1	missense_variant	TBK1: missense_variant (p.E100D)	chr12	64464405	TBKi
CRC22	TBK1	Transcript	ENST00000677759.1	missense_variant&NMD_transcript_variant	TBK1: missense_variant&NMD_transcript_variant (p.E24D)	chr12	64464405	TBKi
CRC22	TBK1	Transcript	ENST00000677831.1	missense_variant&NMD_transcript_variant	TBK1: missense_variant&NMD_transcript_variant (p.E100D)	chr12	64464405	TBKi
CRC22	TBK1	Transcript	ENST00000678079.1	missense_variant	TBK1: missense_variant (p.E24D)	chr12	64464405	TBKi
CRC22	TBK1	Transcript	ENST00000678180.1	missense_variant	TBK1: missense_variant (p.E100D)	chr12	64464405	TBKi
CRC22	TBK1	Transcript	ENST00000679302.1	missense_variant&NMD_transcript_variant	TBK1: missense_variant&NMD_transcript_variant (p.E24D)	chr12	64464405	TBKi
CRC22	PIK3C3	Transcript	ENST00000585528.5	missense_variant	PIK3C3: missense_variant (p.I169S)	chr18	41970470	PI3Ki
CRC22	PIK3C3	Transcript	ENST00000586545.5	missense_variant	PIK3C3: missense_variant (p.I182S)	chr18	41970470	PI3Ki
CRC22	MAP2K2	Transcript	ENST00000262948.10	missense_variant&splice_region_variant	MAP2K2: missense_variant&splice_region_variant (p.S306N)	chr19	4099203	MEKi
CRC22	MAP2K2	Transcript	ENST00000394867.8	missense_variant&splice_region_variant	MAP2K2: missense_variant&splice_region_variant (p.S209N)	chr19	4099203	MEKi
CRC26LM	FLT3	Transcript	ENST00000241453.12	missense_variant	FLT3: missense_variant (p.L755F)	chr13	28024888	TAKi

## Sheet: S2_gene_fusions
PatientID	gene1	gene2	strand1(gene/fusion)	strand2(gene/fusion)	breakpoint1	breakpoint2	site1	site2	type	confidence
CRC01	UPK3B	PAUPAR	+/+	+/-	chr7:76515456	chr11:31937709	3'UTR	intron	translocation/5'-5'	medium
CRC01	UPK3B	AL035078.4	+/+	+/-	chr7:76515456	chr11:31937709	3'UTR	intron	translocation/5'-5'	medium
CRC02	CKAP5	CKAP5	-/-	-/+	chr11:46822981	chr11:46846220	intron	5'UTR	inversion/5'-5'	medium
CRC03	RASSF3	TMEM184A	+/+	-/-	chr12:64610743	chr7:1550982	CDS/splice-site	CDS/splice-site	translocation	high
CRC03	LINC02389	TMEM184A	+/+	-/-	chr12:64900698	chr7:1550982	exon/splice-site	CDS/splice-site	translocation	high
CRC03	TESK2	RABIF	-/-	-/-	chr1:45490852	chr1:202881223	5'UTR/splice-site	CDS/splice-site	duplication	high
CRC03	AL451136.1	RABIF	-/-	-/-	chr1:45490852	chr1:202881223	5'UTR/splice-site	CDS/splice-site	duplication	high
CRC03	FAM214A	RASGRF1	-/-	-/-	chr15:52678006	chr15:78962236	CDS/splice-site	CDS/splice-site	duplication	high
CRC03	TBC1D30	MON2	+/+	+/-	chr12:64866903	chr12:62568048	CDS/splice-site	intron	inversion/3'-3'	high
CRC03	KRT10	KRT10	-/-	-/-	chr17:40818852	chr17:40818881	CDS	CDS	duplication/ITD	medium
CRC03	ASAH1	ASAH1	-/-	-/-	chr8:18067101	chr8:18067129	CDS	CDS	duplication/ITD	medium
CRC03	AL078600.1(613987),MIR3144(9363)	AL096854.1	./+	+/+	chr6:120005816	chr6:120462511	intergenic	exon	deletion	medium
CRC03	RERE	RERE	-/-	-/-	chr1:8358575	chr1:8358589	CDS	CDS	duplication/ITD	low
CRC03	BPTF	BPTF	+/+	+/+	chr17:67959666	chr17:67959658	CDS	CDS	duplication/ITD	low
CRC03	AC004453.2(4142),NUDCD3(5685)	CAMK2B	./-	-/-	chr7:44373434	chr7:44263064	intergenic	CDS/splice-site	deletion/read-through	low
CRC03	RASSF3	LINC02389	+/+	+/+	chr12:64610743	chr12:64900577	CDS/splice-site	exon/splice-site	deletion/read-through	low
CRC03	UPK3BL2	RASA4B	-/-	-/-	chr7:102539606	chr7:102511981	CDS/splice-site	CDS/splice-site	deletion/read-through	low
CRC03	POLR2J3	RASA4B	-/-	-/-	chr7:102539606	chr7:102511981	3'UTR/splice-site	CDS/splice-site	deletion/read-through	low
CRC03	POLR2J3	RASA4B	-/-	-/-	chr7:102566997	chr7:102511981	CDS/splice-site	CDS/splice-site	deletion/read-through	low
CRC03	UBC	SCARB1	-/-	-/-	chr12:124914587	chr12:124817707	5'UTR/splice-site	CDS/splice-site	deletion/read-through	low
CRC03	CCDC80(15657),AC048334.1(31721)	GTPBP8	./+	+/+	chr3:112665187	chr3:112996892	intergenic	CDS/splice-site	deletion/read-through	low
CRC03	HHLA3	CTH	+/+	+/+	chr1:70368207	chr1:70415956	intron	CDS/splice-site	deletion/read-through	low
CRC03	PRR5	ARHGAP8	+/+	+/+	chr22:44677240	chr22:44786457	5'UTR/splice-site	5'UTR/splice-site	deletion/read-through	low
CRC03	PRR5	ARHGAP8	+/+	+/+	chr22:44726634	chr22:44786457	CDS/splice-site	5'UTR/splice-site	deletion/read-through	low
CRC03	AL009178.3	AFDN	+/+	+/+	chr6:167816084	chr6:167864551	intron	CDS/splice-site	deletion/read-through	low
CRC03	AL009178.3	AFDN	+/+	+/+	chr6:167821913	chr6:167864551	exon/splice-site	CDS/splice-site	deletion/read-through	low
CRC03	AL009178.3	AFDN	+/+	+/+	chr6:167823278	chr6:167864551	exon/splice-site	CDS/splice-site	deletion/read-through	low
CRC03	CYP24A1	AL133335.2(6231),PFDN4(18727)	-/+	./+	chr20:54172982	chr20:54189360	CDS	intergenic	deletion/read-through	low
CRC03	PRR5	PRR5-ARHGAP8	+/+	+/+	chr22:44677240	chr22:44786457	5'UTR/splice-site	CDS/splice-site	deletion/read-through	low
CRC03	PRR5	PRR5-ARHGAP8	+/+	+/+	chr22:44726634	chr22:44786457	CDS/splice-site	CDS/splice-site	deletion/read-through	low
CRC03	INSIG2	THORLNC(34591),LINC01956(510124)	+/+	./+	chr2:118088541	chr2:118256841	5'UTR/splice-site	intergenic	deletion/read-through	low
CRC03	TM2D3	AC090164.4(18661),SNRPCP18(15526)	-/-	./-	chr15:101626448	chr15:101547010	exon/splice-site	intergenic	deletion/read-through	low
CRC03	SFT2D2	AL022100.1(2733),AL023755.1(21220)	+/+	./+	chr1:168226142	chr1:168379609	CDS/splice-site	intergenic	deletion/read-through	low
CRC03	KLHL12	TESK2	-/-	-/-	chr1:202894184	chr1:45457871	CDS/splice-site	5'UTR/splice-site	deletion	low
CRC03	KLHL12	AL451136.1	-/-	-/-	chr1:202894184	chr1:45457871	CDS/splice-site	5'UTR/splice-site	deletion	low
CRC04	ZNF800	GPR161	-/-	-/-	chr7:127391497	chr1:168104894	CDS/splice-site	CDS/splice-site	translocation	high
CRC04	GNAI2	NT5DC2	+/+	-/-	chr3:50236453	chr3:52529334	CDS/splice-site	CDS/splice-site	inversion	medium
CRC11	RPL21P119(19436),LINC02177(179271)	PMM2	./+	+/-	chr16:9176317	chr16:8806407	intergenic	CDS	inversion	medium
CRC11	KAT14	SEC23B	+/-	+/-	chr20:18181710	chr20:18515736	CDS	CDS	duplication	medium
CRC11	TMEM63B	AL157371.1(51965),AL109615.3(91425)	+/+	./+	chr6:44141098	chr6:43904298	CDS	intergenic	duplication	medium
CRC12	HM13	FRG1CP(428534),FRG1DP(49013)	+/+	./+	chr20:31514734	chr20:29031377	CDS/splice-site	intergenic	duplication	medium
CRC15	ZDHHC2	PIWIL2	+/+	+/+	chr8:17186425	chr8:22281120	CDS/splice-site	CDS/splice-site	deletion	high
CRC15	IMMP2L	AC073114.1	-/-	-/-	chr7:110963500	chr7:110432906	CDS/splice-site	exon/splice-site	deletion	high
CRC15	ASAH1	ASAH1	-/-	-/-	chr8:18067101	chr8:18067129	CDS	CDS	duplication/ITD	medium
CRC15	BPTF	BPTF	+/+	+/+	chr17:67959666	chr17:67959658	CDS	CDS	duplication/ITD	medium
CRC15	CDC42EP1	CDC42EP1	+/+	+/+	chr22:37568407	chr22:37568387	CDS	CDS	duplication/ITD	medium
CRC15	AL078600.1(613987),MIR3144(9363)	AL096854.1	./+	+/+	chr6:120005816	chr6:120462511	intergenic	exon	deletion	medium
CRC17	CPT1A	UVRAG-DT	-/-	-/+	chr11:68773265	chr11:75813708	CDS/splice-site	exon	inversion/5'-5'	high
CRC18	TFB2M	CNST	-/-	+/-	chr1:246564346	chr1:246568130	CDS/splice-site	intron	duplication/5'-5'	high
CRC18	HAUS6	PLIN2	-/-	-/-	chr9:19060088	chr9:19131271	CDS/splice-site	5'UTR/splice-site	duplication	high
CRC18	NUP42	NUP42	+/+	+/+	chr7:23182190	chr7:23182179	CDS	CDS	duplication/ITD	medium
CRC18	RAPGEF2	ELOVL6	+/+	-/+	chr4:159210583	chr4:110099653	CDS/splice-site	intron	duplication/5'-5'	medium
CRC20	RRBP1	TGM2	-/-	-/+	chr20:17658596	chr20:38147831	CDS/splice-site	intron	inversion/5'-5'	high
CRC20	HHLA3	CTH	+/+	+/+	chr1:70368207	chr1:70415956	intron	CDS/splice-site	deletion/read-through	high
CRC20	AC022168.1(82268),ATF7IP2(16585)	ATF7IP2	./+	+/+	chr16:10309849	chr16:10344001	intergenic	exon/splice-site	deletion/read-through	high
CRC20	NCAPD2	HECTD4	+/+	-/-	chr12:6495225	chr12:112185493	CDS/splice-site	CDS/splice-site	inversion	high
CRC20	PLCB3	PLCB3	+/+	+/+	chr11:64267422	chr11:64267405	CDS	CDS	duplication/ITD	medium
CRC20	ASAH1	ASAH1	-/-	-/-	chr8:18067116	chr8:18067144	CDS	CDS	duplication/ITD	medium
CRC20	ENOSF1	ENOSF1	-/-	-/-	chr18:690710	chr18:690731	CDS	CDS	duplication/ITD	medium
CRC20	HAVCR1	HAVCR1	-/-	-/-	chr5:157052527	chr5:157052559	CDS	CDS	duplication/ITD	medium
CRC20	CU104787.1	AC145613.1(18129),FRG1FP(184976)	+/+	./-	chr22:11068174	chr22:10754412	exon	intergenic	inversion	medium
CRC20	AL078600.1(613987),MIR3144(9363)	AL096854.1	./+	+/+	chr6:120005816	chr6:120462511	intergenic	exon	deletion	medium
CRC20	SOWAHCP2	AP006545.3	-/-	+/+	chr21:9082636	chr8:38098186	exon	exon	translocation	medium
CRC20	AC134878.2	ASH2L	-/-	+/+	chrY:11212744	chr8:38106378	exon/splice-site	CDS/splice-site	translocation	medium
CRC20	PPARA	TBC1D22A	+/+	+/+	chr22:46236105	chr22:47110338	3'UTR	intron	deletion	medium
CRC21	KIF16B	SLC24A3	-/-	+/+	chr20:16312335	chr20:19654062	CDS/splice-site	CDS/splice-site	inversion	high
CRC21	NSD3	MACROD2	-/-	+/+	chr8:38321072	chr20:14785827	CDS/splice-site	intron	translocation	high
CRC21	CWC27	AC008852.1(102769),PDE4D(2855)	+/+	./-	chr5:64885546	chr5:58966183	CDS/splice-site	intergenic	inversion	high
CRC21	DNAJB4	TM2D1	+/+	-/-	chr1:77979293	chr1:61701025	exon/splice-site	CDS/splice-site	inversion	medium
CRC21	CYTH1	WDR45B	-/-	-/-	chr17:78708197	chr17:82644023	CDS/splice-site	CDS/splice-site	duplication	medium
CRC22	AKAP8L	AKAP8	-/-	-/-	chr19:15410520	chr19:15355370	CDS/splice-site	CDS/splice-site	deletion/read-through	high
CRC22	CDC42SE2	RAPGEF6	+/+	-/+	chr5:131316144	chr5:131448881	5'UTR/splice-site	intron	deletion/read-through/5'-5'	high
CRC22	CDC42SE2	AC008695.1	+/+	-/+	chr5:131316144	chr5:131448881	5'UTR/splice-site	intron	deletion/read-through/5'-5'	high
CRC22	CDC42SE2	CDC42SE2(21489),RAPGEF6(3985)	+/+	./+	chr5:131316144	chr5:131419936	5'UTR/splice-site	intergenic	deletion/read-through	high
CRC22	NUP98	AC127526.2(8753),AP006294.1(1313)	-/-	./-	chr11:3797400	chr11:3589964	5'UTR/splice-site	intergenic	deletion/read-through	high
CRC22	RCOR1	TRAF3	+/+	+/+	chr14:102593325	chr14:102870185	CDS/splice-site	5'UTR/splice-site	deletion/read-through	high
CRC22	ASAH1	ASAH1	-/-	-/-	chr8:18067121	chr8:18067149	CDS	CDS	duplication/ITD	medium
CRC22	H3-3B	GALK1	-/-	-/-	chr17:75779657	chr17:75764086	5'UTR/splice-site	CDS/splice-site	deletion/read-through	medium
CRC22	PHF2	PHF2	+/+	+/+	chr9:93676722	chr9:93676708	CDS	CDS	duplication/ITD	medium
CRC22	MUC1	MUC1	-/-	-/-	chr1:155189578	chr1:155189637	CDS	CDS	duplication/ITD	medium
CRC22	AL078600.1(613987),MIR3144(9363)	AL096854.1	./+	+/+	chr6:120005816	chr6:120462511	intergenic	exon	deletion	medium
CRC22	NUP98	AP006294.1(6477),OR7E117P(1503)	-/-	./-	chr11:3797400	chr11:3598092	5'UTR/splice-site	intergenic	deletion/read-through	medium
CRC22	AC073648.6	AC105916.2	+/+	-/+	chr4:9001058	chr4:9589517	exon/splice-site	intron	deletion/5'-5'	medium
CRC22	AK2	PTP4A2	-/-	-/-	chr1:33036736	chr1:31919658	CDS/splice-site	5'UTR/splice-site	deletion	medium
CRC22	NUP98	TRPC2	-/-	+/-	chr11:3797400	chr11:3615672	5'UTR/splice-site	intron	deletion/read-through/5'-5'	medium
CRC22	TTC9B	AL161941.1	-/-	-/-	chr19:40217187	chr20:16228484	CDS/splice-site	intron	translocation	medium
CRC22	GOLGA3	AC135586.2	-/-	+/-	chr12:132789027	chr12:132705215	CDS/splice-site	intron	deletion/read-through/5'-5'	low
CRC26	SPNS2	AC104581.3	+/+	-/-	chr17:4513312	chr17:8014717	CDS/splice-site	exon	inversion	high
CRC26	SNTB1	CCDC26	-/-	-/-	chr8:120811273	chr8:129370377	CDS/splice-site	exon/splice-site	duplication	high
CRC26	SNTB1	CCDC26	-/-	-/-	chr8:120811273	chr8:129399684	CDS/splice-site	exon/splice-site	duplication	high
CRC26	ASAH1	ASAH1	-/-	-/-	chr8:18067121	chr8:18067149	CDS	CDS	duplication/ITD	medium
CRC26	SPNS2	GUCY2D	+/+	+/-	chr17:4513312	chr17:8014717	CDS/splice-site	CDS	inversion/3'-3'	medium
CRC26	PHF2	PHF2	+/+	+/+	chr9:93676722	chr9:93676708	CDS	CDS	duplication/ITD	medium
CRC26	AC022201.1	FAM136A	+/-	-/-	chr2:70403246	chr2:70300980	intron	CDS/splice-site	deletion/read-through/3'-3'	medium
CRC26	AC100861.1	XKR9	+/+	+/+	chr8:23228153	chr8:70706933	exon/splice-site	CDS/splice-site	deletion	medium
CRC26	AC100861.1	AC015687.1	+/+	+/+	chr8:23228153	chr8:70706933	exon/splice-site	exon/splice-site	deletion	medium
CRC26	TET3	AC073263.1	+/+	+/+	chr2:74003166	chr2:74130583	CDS/splice-site	exon	deletion/read-through	low
CRC26	TET3	AC073263.1	+/+	+/+	chr2:74003166	chr2:74135241	CDS/splice-site	exon/splice-site	deletion/read-through	low
CRC26LMORG	SPNS2	AC104581.3	+/+	-/-	chr17:4513312	chr17:8014717	CDS/splice-site	exon	inversion	high
CRC26LMORG	HDAC7	FADS2(4033),FADS3(2132)	-/-	./-	chr12:47787712	chr11:61871387	CDS/splice-site	intergenic	translocation	high
CRC26LMORG	SNTB1	CCDC26	-/-	-/-	chr8:120811273	chr8:129370377	CDS/splice-site	exon/splice-site	duplication	high
CRC26LMORG	SNTB1	CCDC26	-/-	-/-	chr8:120811273	chr8:129399684	CDS/splice-site	exon/splice-site	duplication	high
CRC26LMORG	ASAH1	ASAH1	-/-	-/-	chr8:18067121	chr8:18067149	CDS	CDS	duplication/ITD	medium
CRC26LMORG	SPNS2	GUCY2D	+/+	+/-	chr17:4513312	chr17:8014717	CDS/splice-site	CDS	inversion/3'-3'	medium
CRC26LMORG	ENAH	ENAH	-/-	-/-	chr1:225519335	chr1:225519406	CDS	CDS	duplication/ITD	medium
CRC26LMORG	PRUNE1	C1orf56	+/+	+/+	chr1:151035016	chr1:151048669	3'UTR	CDS	deletion/read-through	medium
CRC26LMORG	AC064872.1(46873),AC092660.1(112117)	AC012494.1	./-	-/-	chr2:78485794	chr2:78025424	intergenic	intron	deletion	medium
CRC26LMORG	FADS6	FADS6	-/-	-/-	chr17:74893498	chr17:74893515	CDS	CDS	duplication/ITD	medium
CRC26LMORG	LAS1L	EIF4BP9(85992),HEPH(210)	-/-	./-	chrX:65512992	chrX:66162339	intron	intergenic	duplication	medium
CRC26LMORG	AC100861.1	XKR9	+/+	+/+	chr8:23228153	chr8:70706933	exon/splice-site	CDS/splice-site	deletion	medium
CRC26LMORG	AC100861.1	AC015687.1	+/+	+/+	chr8:23228153	chr8:70706933	exon/splice-site	exon/splice-site	deletion	medium
